# Supplementary material for: First Generation of Antioxidant Precursors for Bioisosteric Se-NSAIDs: Design, Synthesis, and In Vitro and In Vivo Anticancer Evaluation
Source: Antioxidants (Basel). 2023 Aug 24;12(9):1666. doi: 10.3390/antiox12091666 (PMC10525927; doi:10.3390/antiox12091666)
Supplement: Supplementary file 1 [file antioxidants-12-01666-s001.zip]

Archive with 1 entries (1 files):
- antioxidants-2539382-supplementary.pdf
